# Supplementary material for: Relationship between postoperative biomarkers of neuronal injury and postoperative cognitive dysfunction: A meta-analysis
Source: PLoS One. 2023 Apr 25;18(4):e0284728. doi: 10.1371/journal.pone.0284728 (PMC10128950; doi:10.1371/journal.pone.0284728)
Supplement: S2 Appendix — (XLSX) [file pone.0284728.s002.xlsx]

## Sheet: data
Author	biomarker	time	Tsample	Tmean	Tsd	Csample	Cmean	Csd
Ying-Hao Cao 2017	NSE(ug/L)	24h	14	8.14	3.25	46	4.81	3.5
PENG YU 2016	Aβ(ng/µl)	2d	28	102.7	14.5	140	75.24	11.3
		9d		112.4	14.2		82.3	10.1
Y.-L. CHI 2017	S100β(ng/μl)	2d	21	1.203	0.041	50	0.052	0.025
		9d		1.004	0.012		0.073	0.004
	NSE(ng/μl)	2d		36.9	9.43		16.4	3.33
		9d		39.7	4.98		12.8	1.89
Y-C. Li 2012	S100β（pg/ml）	1h	17	1872	385	20	1289	143
Xi-ming LI 2014	Aβ (pg/ml)	24h	21	100.27	6.79	25	78.23	11.16
X. HE 2017	S100β(ng/µl)	2d	32	1.027	0.045	146	0.075	0.031
		9d		1.243	0.427		0.082	0.021
Zilin Wan 2021	S100β(ng/mL)	1h	15	0.17	0.08	25	0.12	0.06
		6h		0.15	0.08		0.1	0.04
		24h		0.12	0.07		0.1	0.05
	NSE (ng/mL)	1h		2.42	1.11		1.52	0.85
		6h		2.02	0.86		1.37	0.78
		24h		1.85	1.09		1.21	0.75
YOSHUA BAKTIAR 2020	S100β(pg/ml)	6h	31	2.15	14.95	24	1.33	4.91
U. LINSTEDT 2002	S100β (ng/mL)	30min	48	0.25	0.82	69	0.14	0.34
		4h		0.17	0.52		0.08	0.22
		18h		0.1	0.45		0.06	0.12
		36h		0.07	0.14		0.04	0.12
	NSE (ng/mL)	30min		5.7	7.75		5.7	10
		4h		6.4	1.85		6.4	10.65
		18h		6.8	12.05		6.1	6.15
		36h		5.5	2.08		5.8	17.7
Lisbeth Evered 2016	Aβ (pg/ml)	7d	11	727	114	46	793	232
		3months	5	485	138	52	762	214
	T-Tau(pg/ml)	7d	11	348	144	46	327	193
		3months	5	327	110	52	316	171
	P-Tau (pg/ml)	7d	11	46	19	46	44	20
		3months	5	42	11	52	44	18
	NFL(pg/ml)	7d	11	890	648	46	762	283
		3months	5	890	208	52	762	319
W. F. Kok 2017	BFABP(pg/ml)	24h	14	35.9	30.1	35	21.4	19
	S100β（pg/ml）	24h		355	290		665	450
